# Supplementary material for: Mind–body and art therapies impact on emotional regulation in patients with chronic diseases: a pragmatic mixed-methods randomized controlled trial
Source: BMC Complement Med Ther. 2023 Sep 28;23:344. doi: 10.1186/s12906-023-04173-8 (PMC10536705; doi:10.1186/s12906-023-04173-8)
Supplement: Supplementary file 3 — Additional file 3. Dataset. [file 12906_2023_4173_MOESM3_ESM.xlsx]

## Sheet: infogen.csv
ID	GROUP	SEX	AGE	LIVES_ALONE	LIVES_W_PARTNER	LIVES_W_CHILDREN	LIVES_W_FLATMATE	LIVES_W_DEPENDANT	PROFESSIONAL_ACTIVITY	LEVEL_OF_EDUCATION	_FIRST_AND_MAIN_CHRONIC_ILLNESS	YEAR_OF_DIAGNOSIS_1	HISTORY_OF_TPE_REGARDING_THIS_DISEASE_1	NANTES_UNIVERSITY_HOSPITAL_PATIENT_1	SECOND_CHRONIC_ILLNESS	YEAR_OF_DIAGNOSIS_2	HISTORY_OF_TPE_REGARDING_THIS_DISEASE_2	NANTES_UNIVERSITY_HOSPITAL_PATIENT_2	THIRD_CHRONIC_ILLNESS	YEAR_OF_DIAGNOSIS_3	HISTORY_OF_TPE_REGARDING_THIS_DISEASE_3	NANTES_UNIVERSITY_HOSPITAL_PATIENT_3	FOURTH_CHRONIC_ILLNESS	YEAR_OF_DIAGNOSIS_4	HISTORY_OF_TPE_REGARDING_THIS_DISEASE_4	NANTES_UNIVERSITY_HOSPITAL_PATIENT_4	HISTORY_OF_WORKSHOP_IN_FCS	HISTORY_OF_PSY_CARE	ASSIDUITY	DERS1_T1	DERS2_T1	DERS3_T1	DERS4_T1	DERS5_T1	DERS6_T1	DERS7_T1	DERS8_T1	DERS9_T1	DERS10_T1	DERS11_T1	DERS12_T1	DERS13_T1	DERS14_T1	DERS15_T1	DERS16_T1	DERS17_T1	DERS18_T1	DERS19_T1	DERS20_T1
CHU001	1	1	59	0	0	0	1	0	2	2	1	1991	0	1	NA	NA	NA	NA	NA	NA	NA	NA	NA	NA	NA	NA	0	0	1	4	1	3	1	2	2	3	2	2	2	5	4	4	4	4	4	3	4	3	3
CHU002	2	1	67	NA	NA	NA	NA	NA	7	2	8	2011	1	1	15	2	0	NA	16	NA	0	NA	NA	NA	NA	NA	0	NA	2	2	2	5	1	1	1	2	2	1	1	4	4	2	2	2	1	1	4	2	2
CHU003	2	1	62	0	1	0	0	0	7	3	8	1975	1	1	NA	NA	NA	NA	NA	NA	NA	NA	NA	NA	NA	NA	0	0	2	1	1	2	2	1	1	1	2	4	2	2	3	2	1	2	1	2	2	2	2
CHU004	2	1	67	0	1	0	0	0	7	2	8	2008	1	1	NA	NA	NA	NA	NA	NA	NA	NA	NA	NA	NA	NA	0	0	2	3	3	4	2	2	3	4	4	2	3	1	3	2	1	3	4	4	2	1	1
CHU005	1	1	37	0	1	1	0	0	6	5	17	2015	0	0	NA	NA	NA	NA	NA	NA	NA	NA	NA	NA	NA	NA	0	0	0	2	2	3	2	2	1	2	2	2	1	2	4	5	3	2	2	2	3	3	2
CHU006	1	1	39	0	1	0	0	0	6	4	6	1992	0	1	NA	NA	NA	NA	NA	NA	NA	NA	NA	NA	NA	NA	0	1	1	2	2	5	2	1	3	2	3	2	1	4	3	1	2	3	1	2	4	3	3
CHU007	2	1	43	0	1	1	0	0	1	4	12	2015	0	1	NA	NA	NA	NA	NA	NA	NA	NA	NA	NA	NA	NA	0	1	2	3	2	2	3	2	3	4	1	3	2	4	3	5	4	2	2	2	5	5	4
CHU008	1	1	52	0	1	0	0	0	2	2	2	2001	0	0	NA	NA	NA	NA	NA	NA	NA	NA	NA	NA	NA	NA	0	0	1	2	3	3	1	3	4	3	3	1	2	4	3	2	1	2	3	3	4	2	2
CHU009	1	1	21	1	0	0	0	0	6	5	10	1998	0	0	NA	NA	NA	NA	NA	NA	NA	NA	NA	NA	NA	NA	0	0	1	4	2	3	2	3	2	5	2	4	4	1	1	4	1	1	1	5	2	1	2
CHU010	2	1	42	0	1	1	0	0	1	5	6	1987	1	1	12	1	0	0	NA	NA	NA	NA	NA	NA	NA	NA	0	0	2	1	1	2	1	1	2	2	1	1	1	1	1	1	1	2	1	3	1	1	2
CHU011	2	1	60	1	0	0	0	0	2	4	9	2006	1	1	4	5	0	0	NA	NA	NA	NA	NA	NA	NA	NA	1	0	2	2	3	2	1	1	3	2	2	1	1	4	3	4	2	3	2	2	5	2	2
CHU012	2	1	68	0	1	0	0	0	7	3	8	2015	1	1	NA	NA	NA	NA	NA	NA	NA	NA	NA	NA	NA	NA	0	0	2	2	2	1	4	1	2	2	2	1	2	2	2	2	1	1	1	4	2	1	2
CHU013	2	0	60	0	1	0	0	0	6	3	1	1990	1	1	14	4	0	1	11	4	0	0	NA	NA	NA	NA	0	0	2	2	2	5	1	1	1	3	1	1	1	5	5	5	2	2	2	1	5	2	1
CHU014	2	1	42	0	1	1	0	0	1	5	4	2011	0	1	NA	NA	NA	NA	NA	NA	NA	NA	NA	NA	NA	NA	0	0	2	2	3	2	1	1	2	2	2	1	2	2	2	2	2	1	1	2	3	2	2
CHU015	1	1	48	0	1	1	0	0	4	3	7	NA	0	1	18	NA	0	1	NA	NA	NA	NA	NA	NA	NA	NA	0	0	1	2	4	2	1	2	2	2	2	1	1	2	1	4	1	1	1	4	2	1	2
CHU016	1	0	46	1	0	0	0	0	2	2	1	1995	1	1	16	NA	2	NA	12	3	NA	NA	NA	NA	NA	NA	0	0	1	3	4	5	2	3	3	4	3	2	4	4	5	2	4	3	2	2	3	4	1
CHU017	1	1	54	1	0	0	0	0	6	4	1	2002	0	1	NA	NA	NA	NA	NA	NA	NA	NA	NA	NA	NA	NA	0	1	1	2	1	2	1	2	1	1	1	1	2	3	2	4	1	1	1	2	3	1	2
CHU018	2	0	79	1	0	0	0	0	7	2	1	1992	1	1	8	6	2	NA	NA	NA	NA	NA	NA	NA	NA	NA	0	0	2	2	2	2	4	3	2	2	2	4	2	4	4	4	2	4	3	2	3	3	2
CHU019	1	0	59	1	0	0	0	0	6	NA	18	2011	NA	0	18	NA	NA	0	NA	NA	NA	NA	NA	NA	NA	NA	0	1	0	1	1	2	1	1	1	1	1	1	1	4	4	4	4	4	4	2	5	5	2
CHU020	1	1	53	0	1	0	0	0	2	2	9	2011	0	0	15	2	0	0	NA	NA	NA	NA	NA	NA	NA	NA	0	0	1	2	4	3	1	2	4	2	1	2	1	1	2	2	5	1	1	4	4	1	1
CHU021	1	1	62	1	0	0	0	0	7	4	4	2010	1	1	NA	NA	NA	NA	NA	NA	NA	NA	NA	NA	NA	NA	1	1	0	2	2	2	1	1	1	3	1	2	1	2	2	1	1	1	1	2	2	1	1
CHU022	2	1	37	0	1	1	0	0	2	4	9	2006	1	1	NA	NA	NA	NA	NA	NA	NA	NA	NA	NA	NA	NA	1	1	2	3	3	2	2	2	3	3	2	2	2	1	2	2	1	2	1	2	4	1	2
CHU023	1	1	60	1	0	0	0	0	6	4	12	2003	0	1	NA	NA	NA	NA	NA	NA	NA	NA	NA	NA	NA	NA	0	1	0	1	1	1	1	1	1	2	1	1	1	1	1	4	1	1	1	1	4	1	1
CHU024	1	1	64	0	0	1	0	0	7	1	4	1999	0	NA	1	NA	0	1	NA	NA	NA	NA	NA	NA	NA	NA	0	0	0	1	2	5	5	4	1	1	2	5	1	4	4	5	3	3	1	1	4	3	2
CHU025	2	0	46	1	0	0	0	0	6	2	1	1998	0	0	12	4	0	0	NA	NA	NA	NA	NA	NA	NA	NA	0	0	2	2	2	2	1	4	2	1	1	1	1	2	2	3	2	1	1	4	3	NA	3
CHU026	2	1	67	1	0	0	0	0	7	5	4	2001	1	0	18	NA	2	0	NA	NA	NA	NA	NA	NA	NA	NA	0	NA	2	5	2	4	5	4	4	5	2	4	1	5	5	4	4	4	4	4	5	5	2
CHU027	2	1	57	1	0	0	0	0	2	4	3	2009	0	0	15	2	0	0	NA	NA	NA	NA	NA	NA	NA	NA	0	0	2	3	3	2	2	2	4	4	4	2	1	3	3	2	1	2	2	3	3	2	1
CHU028	1	1	59	1	0	0	0	0	6	3	9	2007	1	1	16	NA	0	1	NA	NA	NA	NA	NA	NA	NA	NA	0	0	0	1	2	2	NA	NA	1	1	2	NA	4	NA	2	2	1	NA	1	2	4	2	1
CHU029	2	1	47	1	0	0	0	0	6	2	1	1999	1	1	NA	NA	NA	NA	NA	NA	NA	NA	NA	NA	NA	NA	0	1	2	4	3	2	4	2	3	2	1	1	4	1	4	2	1	1	1	4	4	1	4
CHU030	1	1	62	0	1	0	0	0	7	5	3	2015	0	0	NA	NA	NA	NA	NA	NA	NA	NA	NA	NA	NA	NA	1	0	1	2	3	2	2	3	3	3	2	2	2	2	1	2	1	2	1	3	3	1	2
CHU031	1	1	33	0	1	1	0	0	6	2	4	2016	0	1	10	5	0	1	NA	NA	NA	NA	NA	NA	NA	NA	0	0	0	2	2	2	1	2	2	2	3	2	2	3	2	4	1	2	2	2	5	2	4
CHU032	1	1	51	1	0	0	0	0	1	4	5	1984	0	1	18	5	0	0	NA	NA	NA	NA	NA	NA	NA	NA	0	1	0	2	2	3	1	1	2	3	2	1	2	2	2	2	1	3	3	2	2	2	2
CHU033	1	1	66	0	0	0	0	1	6	2	4	2010	0	0	NA	NA	NA	NA	NA	NA	NA	NA	NA	NA	NA	NA	0	0	1	1	1	3	2	2	1	1	3	3	1	5	5	2	1	1	2	4	4	1	2
CHU034	1	1	28	1	0	0	0	0	5	1	7	2004	1	1	NA	NA	NA	NA	NA	NA	NA	NA	NA	NA	NA	NA	0	1	1	4	3	5	4	3	4	4	3	4	2	3	2	2	1	1	1	NA	3	2	3
CHU035	1	1	52	0	1	0	0	0	2	3	5	1987	0	1	NA	NA	NA	NA	NA	NA	NA	NA	NA	NA	NA	NA	0	0	1	2	3	3	1	2	2	1	1	1	2	4	3	1	2	3	1	4	3	2	3
CHU036	2	0	43	0	1	0	0	0	6	3	1	2007	0	1	NA	NA	NA	NA	NA	NA	NA	NA	NA	NA	NA	NA	0	0	2	2	3	1	1	1	5	2	2	2	2	1	1	1	1	1	2	2	3	1	2
CHU037	1	1	61	1	0	0	0	0	6	5	5	2001	0	1	NA	NA	NA	NA	NA	NA	NA	NA	NA	NA	NA	NA	0	1	1	1	2	3	1	1	1	2	1	1	1	4	2	2	1	2	2	2	3	2	1
CHU038	1	1	67	1	0	0	0	0	7	1	13	1995	0	1	NA	NA	NA	NA	NA	NA	NA	NA	NA	NA	NA	NA	0	NA	0	2	3	4	1	2	3	4	2	2	2	4	1	1	3	2	3	1	5	2	1
CHU039	2	1	60	1	0	0	0	0	3	4	3	2010	0	1	NA	NA	NA	NA	NA	NA	NA	NA	NA	NA	NA	NA	0	0	2	2	1	2	1	2	1	2	1	2	1	2	1	3	2	1	2	2	2	2	2
CHU040	1	1	49	0	0	1	0	0	6	2	1	2000	0	1	NA	NA	NA	NA	NA	NA	NA	NA	NA	NA	NA	NA	0	1	1	4	5	5	3	3	5	3	2	4	3	5	5	5	5	5	3	4	5	3	1
CHU041	2	0	61	1	0	0	0	0	4	4	18	2016	0	1	NA	NA	NA	NA	NA	NA	NA	NA	NA	NA	NA	NA	0	0	2	2	4	3	1	3	4	3	1	3	2	4	4	3	1	2	2	4	4	2	3
CHU042	1	1	29	0	1	0	0	0	2	4	3	2016	0	1	NA	NA	NA	NA	NA	NA	NA	NA	NA	NA	NA	NA	0	1	1	3	2	2	1	2	2	3	2	2	2	1	3	1	1	1	2	2	4	1	2
CHU043	2	1	40	0	1	1	0	0	6	2	1	2004	1	1	18	2	0	1	NA	NA	NA	NA	NA	NA	NA	NA	0	0	2	4	4	4	3	4	4	3	4	2	2	3	4	5	1	1	1	4	5	1	2
CHU044	1	0	56	0	1	0	0	0	2	2	12	2015	0	1	NA	NA	NA	NA	NA	NA	NA	NA	NA	NA	NA	NA	0	0	1	2	1	2	5	2	2	2	1	2	1	4	5	2	2	2	1	2	4	3	1
CHU045	2	1	44	0	0	0	0	1	2	3	10	1986	1	1	5	3	0	1	NA	NA	NA	NA	NA	NA	NA	NA	0	1	2	2	2	2	2	2	4	2	2	2	1	4	5	5	4	3	3	3	5	4	3
CHU046	1	0	62	1	0	0	0	0	7	5	1	2015	1	1	NA	NA	NA	NA	NA	NA	NA	NA	NA	NA	NA	NA	0	0	1	1	1	1	1	1	1	1	1	1	1	1	1	3	1	1	1	1	3	1	1
CHU047	2	1	59	0	0	1	0	0	6	4	2	2006	0	1	4	NA	NA	NA	NA	NA	NA	NA	NA	NA	NA	NA	0	0	2	3	2	3	1	2	2	3	4	2	2	2	2	2	1	1	1	4	2	1	2
CHU048	1	1	60	1	0	0	0	0	7	5	2	2009	0	0	4	3	0	0	NA	NA	NA	NA	NA	NA	NA	NA	1	1	0	2	1	2	1	1	1	3	1	2	1	2	1	1	1	2	1	2	3	2	2
CHU049	2	1	45	0	1	1	0	0	2	3	12	1991	NA	0	NA	NA	NA	NA	NA	NA	NA	NA	NA	NA	NA	NA	0	0	2	4	5	1	1	2	5	4	4	1	3	1	2	1	1	1	1	4	2	1	1
CHU050	1	1	45	0	1	1	0	0	1	5	8	2004	1	1	NA	NA	NA	NA	NA	NA	NA	NA	NA	NA	NA	NA	0	1	1	3	3	4	2	2	3	4	4	2	3	4	4	1	2	2	2	4	3	3	4
CHU051	1	0	55	0	1	0	0	0	1	2	4	2010	NA	1	NA	NA	NA	NA	NA	NA	NA	NA	NA	NA	NA	NA	0	0	0	2	2	2	1	2	2	2	2	1	2	2	2	1	1	1	1	3	4	2	2
CHU052	2	1	68	0	1	0	0	0	7	5	4	2008	0	1	NA	NA	NA	NA	NA	NA	NA	NA	NA	NA	NA	NA	0	0	2	NA	2	2	2	2	1	3	2	2	2	2	5	3	2	2	2	5	3	2	3
CHU053	1	1	61	0	1	0	0	0	6	5	18	1955	0	0	NA	NA	NA	NA	NA	NA	NA	NA	NA	NA	NA	NA	0	0	1	1	1	4	1	1	3	1	1	1	1	2	2	2	1	1	1	4	1	1	1
CHU054	1	0	64	0	1	0	0	0	7	2	7	2007	0	0	4	NA	0	0	NA	NA	NA	NA	NA	NA	NA	NA	0	0	0	2	2	NA	2	NA	2	2	2	4	5	1	1	4	1	4	1	5	1	1	5
CHU055	2	0	61	0	1	0	0	0	7	5	8	1983	0	1	4	2	0	1	15	2	0	0	NA	NA	NA	NA	0	0	2	2	2	1	1	2	2	3	1	2	2	4	2	3	1	1	1	2	3	1	2
CHU056	1	1	74	1	0	0	0	0	7	3	8	2000	0	0	4	4	0	0	NA	NA	NA	NA	NA	NA	NA	NA	0	0	1	1	2	2	1	1	2	2	1	2	1	4	2	2	2	1	1	4	2	2	2
CHU057	1	0	76	1	0	0	0	0	7	4	13	NA	2	1	NA	NA	NA	NA	NA	NA	NA	NA	NA	NA	NA	NA	0	1	0	2	2	2	1	1	1	3	1	2	3	2	1	4	3	2	2	2	4	3	3
CHU058	2	1	52	1	0	0	0	0	3	4	4	2000	1	1	NA	NA	NA	NA	NA	NA	NA	NA	NA	NA	NA	NA	0	1	2	2	2	2	1	2	1	2	1	1	1	2	2	2	1	2	2	1	2	1	2
CHU059	2	1	71	0	1	0	0	0	7	2	2	2000	0	0	17	5	0	0	8	NA	NA	NA	18	NA	NA	NA	0	0	2	1	5	5	4	5	3	4	2	5	2	2	4	4	5	3	1	2	5	5	1
CHU060	1	1	72	1	0	0	0	0	7	4	9	2006	1	1	17	7	0	1	4	3	0	1	NA	NA	NA	NA	0	0	1	2	1	5	5	4	1	1	1	5	1	5	5	1	1	1	1	1	5	5	1
CHU061	1	1	70	0	1	0	0	0	7	5	2	2010	0	NA	NA	NA	NA	NA	NA	NA	NA	NA	NA	NA	NA	NA	0	0	1	2	4	1	3	2	4	4	4	3	2	2	2	3	1	3	3	3	3	1	1
CHU062	1	1	54	0	1	0	0	0	1	4	4	1983	0	1	NA	NA	NA	NA	NA	NA	NA	NA	NA	NA	NA	NA	0	0	1	1	2	2	1	1	2	2	3	1	1	5	4	1	1	1	1	2	2	3	2
CHU063	1	1	39	1	0	0	0	0	6	5	6	NA	0	1	5	NA	NA	NA	12	NA	NA	NA	NA	NA	NA	NA	0	0	0	2	1	2	1	1	1	3	1	2	1	3	3	4	1	1	2	2	4	2	2
CHU064	2	1	74	1	0	0	0	0	7	4	18	2000	0	1	NA	NA	NA	NA	NA	NA	NA	NA	NA	NA	NA	NA	0	0	2	2	2	2	1	1	3	2	2	1	1	3	2	2	1	2	2	3	4	2	3
CHU065	1	1	43	0	1	1	0	0	2	4	5	2013	0	1	9	1	0	0	NA	NA	NA	NA	NA	NA	NA	NA	0	0	0	1	2	2	1	1	1	3	2	1	1	1	1	2	1	3	3	2	4	2	1
CHU066	2	1	63	0	1	0	0	0	7	4	18	NA	0	0	14	NA	0	0	NA	NA	NA	NA	NA	NA	NA	NA	0	0	2	2	2	1	1	2	2	2	2	2	2	3	3	1	1	4	2	2	2	1	2
CHU067	1	1	51	0	1	0	0	0	3	4	4	2013	0	1	NA	NA	NA	NA	NA	NA	NA	NA	NA	NA	NA	NA	0	0	1	1	2	2	1	2	2	2	2	2	1	1	2	1	1	1	1	2	2	1	4
CHU068	1	1	58	0	1	0	0	0	6	5	7	2010	0	0	2	2	0	0	17	1	0	0	NA	NA	NA	NA	0	0	1	2	3	2	1	2	3	2	3	2	2	4	3	3	2	3	2	3	3	2	4
CHU069	2	1	47	0	1	0	0	0	6	4	8	1998	0	0	NA	NA	NA	NA	NA	NA	NA	NA	NA	NA	NA	NA	0	1	2	1	1	2	1	1	1	2	1	1	1	2	2	1	1	2	2	4	2	2	1
CHU070	2	0	68	0	1	0	0	0	7	5	9	1968	0	0	16	4	NA	NA	17	5	0	0	NA	NA	NA	NA	0	0	2	2	2	3	1	2	3	2	2	2	2	3	3	2	1	1	1	2	3	1	2
CHU071	1	1	60	0	1	0	0	0	7	4	11	1983	0	1	NA	NA	NA	NA	NA	NA	NA	NA	NA	NA	NA	NA	0	0	1	4	5	1	2	4	4	4	5	2	5	3	2	2	1	1	1	4	2	1	2
CHU072	2	1	69	0	1	0	0	0	7	4	13	2007	0	1	NA	NA	NA	NA	NA	NA	NA	NA	NA	NA	NA	NA	0	0	2	2	2	4	1	2	NA	1	1	1	1	4	2	2	2	2	2	2	5	2	2
CHU073	1	1	72	0	1	0	0	0	7	2	9	2000	0	0	16	6	0	0	NA	NA	NA	NA	NA	NA	NA	NA	0	0	1	5	4	3	4	4	5	4	2	4	1	3	2	1	5	5	2	1	4	3	1
CHU074	2	1	67	1	0	0	0	0	7	4	3	1997	0	0	18	2	0	1	4	NA	0	0	18	1	NA	NA	0	0	2	2	3	2	2	2	2	3	3	2	2	2	1	2	1	1	1	2	2	1	2
CHU075	2	0	72	0	1	0	0	0	7	1	13	2010	0	0	11	NA	0	0	11	NA	NA	NA	NA	NA	NA	NA	0	0	2	2	4	2	2	3	2	4	2	2	2	3	2	2	1	2	1	4	2	2	2
CHU076	2	0	68	0	1	0	0	0	7	3	11	2010	0	0	NA	NA	NA	NA	NA	NA	NA	NA	NA	NA	NA	NA	0	0	2	2	1	2	2	2	1	3	1	2	1	4	4	4	2	1	1	2	2	2	3
CHU077	2	1	67	1	0	0	0	0	7	2	8	1999	0	0	NA	NA	NA	NA	NA	NA	NA	NA	NA	NA	NA	NA	0	0	2	1	4	4	2	1	1	2	2	2	1	4	2	2	1	1	1	1	4	2	2
CHU078	2	1	61	0	0	0	1	0	7	2	12	2008	0	0	12	3	0	0	NA	NA	NA	NA	NA	NA	NA	NA	0	0	2	2	3	2	1	2	3	2	3	2	2	1	1	4	4	1	1	2	2	2	3
CHU079	2	0	50	0	1	0	0	0	3	4	13	2015	0	1	NA	NA	NA	NA	NA	NA	NA	NA	NA	NA	NA	NA	0	1	2	3	1	5	1	4	1	1	1	1	1	5	5	4	4	1	5	1	5	4	3
CHU080	1	1	67	1	0	0	0	0	7	5	4	1990	0	0	NA	NA	NA	NA	NA	NA	NA	NA	NA	NA	NA	NA	0	0	1	1	1	4	1	2	1	3	1	2	3	4	4	4	2	4	3	2	2	2	2
CHU081	2	1	49	1	0	0	0	0	2	4	18	2014	0	1	NA	NA	NA	NA	NA	NA	NA	NA	NA	NA	NA	NA	0	0	2	2	2	2	2	2	3	3	3	2	2	2	2	2	2	1	1	4	2	2	2
CHU082	1	1	57	0	1	1	0	0	2	4	4	2000	0	1	NA	NA	NA	NA	NA	NA	NA	NA	NA	NA	NA	NA	0	0	1	2	3	2	1	2	4	3	4	2	1	5	3	NA	1	2	2	2	3	1	2
CHU083	2	0	63	0	1	0	0	0	7	4	12	1953	0	1	NA	NA	NA	NA	NA	NA	NA	NA	NA	NA	NA	NA	0	0	2	2	4	2	3	3	4	3	5	3	2	1	2	4	2	1	1	2	4	1	2
CHU084	1	1	30	0	1	1	0	0	1	4	4	2000	0	1	NA	NA	NA	NA	NA	NA	NA	NA	NA	NA	NA	NA	NA	0	1	2	1	3	1	1	2	2	1	1	2	3	2	2	1	5	1	1	5	1	2
CHU085	2	1	61	0	1	0	0	0	7	4	2	1994	NA	1	NA	NA	NA	NA	NA	NA	NA	NA	NA	NA	NA	NA	0	1	2	1	1	5	1	4	1	2	1	1	1	5	5	4	4	4	4	1	4	5	3
CHU086	2	1	62	0	1	0	0	0	7	5	4	2009	0	0	7	5	0	0	11	NA	0	0	NA	NA	NA	NA	0	0	2	2	1	1	1	2	1	2	2	1	1	2	2	2	1	1	1	2	2	1	2
CHU087	1	1	26	0	1	0	0	0	2	3	4	2016	NA	1	11	NA	NA	NA	NA	NA	NA	NA	NA	NA	NA	NA	0	0	0	2	2	2	1	1	2	2	2	1	2	1	1	2	1	1	1	3	2	1	2
CHU088	1	0	55	1	0	0	0	0	2	3	2	1998	0	0	13	5	0	0	7	NA	NA	NA	NA	NA	NA	NA	0	1	1	1	1	4	1	1	5	2	2	1	2	4	4	5	3	2	1	1	4	3	3
CHU089	2	0	46	0	1	1	0	0	2	4	9	2013	0	0	NA	NA	NA	NA	NA	NA	NA	NA	NA	NA	NA	NA	0	0	2	4	5	4	4	4	5	4	5	4	5	2	2	4	2	2	1	4	4	2	3
CHU090	2	0	37	0	1	1	0	0	1	5	8	2012	1	0	NA	NA	NA	NA	NA	NA	NA	NA	NA	NA	NA	NA	0	0	2	2	3	2	1	3	2	3	2	2	4	2	2	4	1	2	3	2	4	1	3
CHU091	1	0	40	0	1	1	0	0	2	4	13	2013	0	NA	12	2	0	1	NA	NA	NA	NA	NA	NA	NA	NA	0	1	1	3	3	3	2	2	3	4	2	2	2	5	4	3	3	4	4	1	5	5	3
CHU092	2	1	69	0	1	0	0	0	7	2	9	2008	1	0	NA	NA	NA	NA	NA	NA	NA	NA	NA	NA	NA	NA	0	1	2	1	2	2	1	2	1	1	1	1	1	2	1	5	1	2	1	1	4	1	2
CHU093	1	1	42	0	1	0	0	0	3	4	12	2015	0	1	NA	NA	NA	NA	NA	NA	NA	NA	NA	NA	NA	NA	0	1	1	3	3	3	2	3	3	3	2	3	2	4	5	4	1	4	4	4	4	2	4
CHU094	1	1	37	0	1	1	0	0	2	4	4	2013	0	0	12	5	0	1	18	2	0	1	NA	NA	NA	NA	0	0	1	2	2	2	1	2	3	2	2	2	2	2	2	3	1	2	1	4	2	1	2
CHU095	2	1	44	0	1	1	0	0	6	5	4	1998	0	0	2	NA	0	0	NA	NA	NA	NA	NA	NA	NA	NA	0	1	2	1	2	3	1	1	3	2	3	1	1	5	3	2	1	2	3	2	4	1	2
CHU096	2	1	59	0	1	1	0	0	6	4	4	2016	1	1	18	NA	NA	NA	NA	NA	NA	NA	NA	NA	NA	NA	0	1	2	1	1	5	1	1	1	1	1	1	1	5	5	2	1	5	3	2	5	1	1
CHU097	1	0	56	0	0	0	0	1	6	3	9	2005	1	0	4	4	0	0	NA	NA	NA	NA	NA	NA	NA	NA	0	0	0	2	1	1	1	1	2	2	2	1	1	1	1	3	1	1	1	3	1	1	1
CHU098	2	1	75	0	1	0	0	0	7	4	4	2001	0	1	NA	NA	NA	NA	NA	NA	NA	NA	NA	NA	NA	NA	0	0	2	3	3	5	3	4	4	5	5	5	1	5	5	NA	1	NA	4	3	3	2	1
CHU099	1	1	38	0	0	1	0	0	6	3	8	NA	0	1	1	2	0	1	NA	NA	NA	NA	NA	NA	NA	NA	0	1	0	2	5	5	1	1	5	1	3	1	1	1	1	4	5	3	4	1	3	5	2
CHU100	2	1	41	0	0	1	0	0	6	4	18	1996	0	1	2	2	0	0	7	1	NA	NA	NA	NA	NA	NA	0	0	2	1	2	2	1	1	2	2	2	2	2	2	2	2	1	1	1	3	2	2	2
CHU101	1	0	72	0	1	0	0	0	7	5	4	NA	0	0	9	NA	0	0	4	NA	0	0	16	NA	0	0	0	0	0	1	1	3	1	1	1	1	1	1	1	1	5	3	1	4	4	1	4	1	2
CHU102	1	1	67	0	1	0	0	0	7	4	3	2016	0	1	NA	NA	NA	NA	NA	NA	NA	NA	NA	NA	NA	NA	0	0	0	2	2	3	4	2	3	3	2	5	1	3	1	3	4	4	NA	3	2	2	2
CHU103	2	1	24	0	0	0	1	0	2	2	9	2012	0	0	NA	NA	NA	NA	NA	NA	NA	NA	NA	NA	NA	NA	0	0	2	3	3	2	2	2	2	3	3	2	2	4	4	3	1	2	1	4	2	1	1
CHU104	1	1	72	0	1	0	0	0	7	4	13	1995	NA	0	NA	NA	NA	NA	NA	NA	NA	NA	NA	NA	NA	NA	0	0	1	2	2	1	1	1	2	1	2	1	1	4	2	1	1	2	1	2	2	1	2
CHU105	1	1	48	1	0	0	0	0	2	4	7	1984	NA	0	NA	NA	NA	NA	NA	NA	NA	NA	NA	NA	NA	NA	0	1	1	4	4	2	2	3	3	4	4	3	4	2	4	4	2	1	2	1	4	4	4
CHU106	1	1	44	1	0	0	0	0	6	5	2	2013	0	0	NA	NA	NA	NA	NA	NA	NA	NA	NA	NA	NA	NA	0	0	0	2	2	3	1	2	1	1	1	1	1	3	2	2	2	2	1	2	2	2	2
CHU107	2	1	54	1	0	0	0	0	6	5	4	2015	0	0	NA	NA	NA	NA	NA	NA	NA	NA	NA	NA	NA	NA	0	0	2	2	2	5	1	2	2	2	1	2	2	4	2	4	2	1	1	2	5	4	2
CHU108	1	1	53	1	0	0	0	0	2	2	4	2012	0	0	NA	NA	NA	NA	NA	NA	NA	NA	NA	NA	NA	NA	0	0	0	2	2	2	1	2	2	3	2	2	1	3	2	4	2	1	1	3	5	3	3
CHU109	2	1	56	0	1	0	0	0	6	3	8	1990	0	0	8	7	0	0	17	NA	NA	NA	14	1	NA	NA	0	0	2	1	4	4	4	1	1	1	5	1	1	1	4	1	2	1	1	5	2	2	2
CHU110	2	0	56	0	1	1	0	0	7	5	12	2006	0	1	NA	NA	NA	NA	NA	NA	NA	NA	NA	NA	NA	NA	0	0	2	1	4	1	1	1	4	2	2	1	1	1	1	4	1	1	1	2	4	1	1
CHU111	1	1	63	1	0	0	0	0	3	4	12	1996	0	1	NA	NA	NA	NA	NA	NA	NA	NA	NA	NA	NA	NA	0	0	1	1	2	3	1	2	2	3	2	1	1	4	2	4	1	2	2	4	3	1	4
CHU112	1	1	75	1	0	0	0	0	7	4	8	2013	1	1	NA	NA	NA	NA	NA	NA	NA	NA	NA	NA	NA	NA	0	0	1	2	1	2	1	1	2	2	2	3	1	2	2	2	1	1	1	2	3	1	2
CHU113	2	1	65	0	1	0	0	0	7	2	13	1976	0	0	NA	NA	NA	NA	NA	NA	NA	NA	NA	NA	NA	NA	0	0	2	1	1	5	1	1	2	2	1	1	1	2	5	2	1	1	1	1	2	1	2
CHU114	1	1	44	0	1	1	0	0	2	4	12	2009	0	1	NA	NA	NA	NA	NA	NA	NA	NA	NA	NA	NA	NA	0	0	1	2	3	4	1	1	3	3	2	1	1	4	4	3	1	3	2	2	3	1	4
CHU115	2	1	53	0	0	1	0	0	6	5	11	2015	1	1	NA	NA	NA	NA	NA	NA	NA	NA	NA	NA	NA	NA	0	0	2	3	3	4	1	3	3	3	3	3	2	3	3	5	3	3	4	2	5	3	3
CHU116	1	1	42	0	1	1	0	0	2	5	11	1976	1	0	14	2	0	0	NA	NA	NA	NA	NA	NA	NA	NA	0	0	1	3	2	2	1	2	3	3	2	2	1	4	3	3	1	1	1	2	3	2	2
CHU117	1	1	42	0	1	1	0	0	2	5	12	2016	0	1	NA	NA	NA	NA	NA	NA	NA	NA	NA	NA	NA	NA	0	0	0	2	1	3	1	1	1	2	1	1	1	2	2	2	1	1	1	2	4	2	2
CHU118	2	0	50	0	1	1	0	0	2	2	12	2015	1	1	NA	NA	NA	NA	NA	NA	NA	NA	NA	NA	NA	NA	0	1	2	2	3	5	2	2	2	2	2	1	1	5	4	2	1	4	2	1	4	2	2
CHU119	2	0	68	0	1	0	0	0	7	2	3	2011	0	1	NA	NA	NA	NA	NA	NA	NA	NA	NA	NA	NA	NA	0	0	2	2	2	2	2	2	2	1	2	2	3	2	2	2	1	1	2	3	2	1	3
CHU120	2	1	30	0	1	1	0	0	6	4	12	2013	0	0	NA	NA	NA	NA	NA	NA	NA	NA	NA	NA	NA	NA	0	0	2	4	1	5	1	4	2	2	1	1	1	5	4	4	2	4	4	2	4	2	4
CHU121	2	1	49	0	1	0	0	0	6	5	12	1997	2	0	NA	NA	NA	NA	NA	NA	NA	NA	NA	NA	NA	NA	0	0	2	1	2	2	1	2	1	1	2	1	1	2	2	2	2	2	2	4	2	2	2
CHU122	2	1	71	0	1	0	0	0	7	4	3	1999	2	0	NA	NA	NA	NA	NA	NA	NA	NA	NA	NA	NA	NA	0	1	2	2	2	2	2	2	2	2	2	2	2	2	1	1	1	1	1	2	2	1	2
CHU123	2	1	37	1	0	0	0	0	2	5	18	2016	0	0	NA	NA	NA	NA	NA	NA	NA	NA	NA	NA	NA	NA	0	0	2	2	4	5	1	1	4	1	5	2	4	4	4	2	2	2	4	3	3	2	3
CHU124	2	1	37	0	0	1	0	0	2	3	18	1982	1	1	NA	NA	NA	NA	NA	NA	NA	NA	NA	NA	NA	NA	0	1	2	2	1	1	1	2	2	2	2	1	1	2	1	4	1	1	1	1	5	1	4
CHU125	1	1	56	1	0	0	0	0	2	3	18	2011	1	1	16	NA	NA	NA	17	3	NA	NA	NA	NA	NA	NA	0	0	1	2	3	4	2	2	2	1	1	2	1	3	3	4	1	2	1	2	3	1	2
CHU126	2	0	52	0	1	1	0	0	1	5	4	2000	1	1	3	3	0	1	2	1	0	1	NA	NA	NA	NA	0	0	2	3	2	2	2	2	3	3	3	2	4	4	4	4	2	2	1	3	5	4	3
CHU127	2	1	50	1	0	0	0	0	1	4	12	2014	0	0	NA	NA	NA	NA	NA	NA	NA	NA	NA	NA	NA	NA	0	1	2	1	2	5	1	2	2	2	1	1	1	1	4	5	2	4	2	2	5	5	5
CHU128	2	1	20	0	0	0	1	0	6	4	18	1999	0	0	NA	NA	NA	NA	NA	NA	NA	NA	NA	NA	NA	NA	0	0	2	2	3	2	1	1	2	2	1	1	1	1	3	5	1	2	1	2	5	1	4
CHU129	2	1	38	0	1	1	0	0	1	5	7	2016	1	1	NA	NA	NA	NA	NA	NA	NA	NA	NA	NA	NA	NA	0	0	2	2	2	3	1	2	2	3	2	2	1	3	3	2	1	1	1	2	3	2	2
CHU130	2	1	41	0	0	1	0	0	2	4	1	2010	1	1	NA	NA	NA	NA	NA	NA	NA	NA	NA	NA	NA	NA	0	1	2	2	2	5	2	3	2	2	2	2	1	4	3	3	2	1	1	2	3	2	2
CHU131	2	1	65	1	0	0	0	0	7	4	3	2015	0	0	NA	NA	NA	NA	NA	NA	NA	NA	NA	NA	NA	NA	0	0	2	2	2	2	2	2	2	3	2	2	2	4	4	3	1	3	2	2	3	1	2
CHU132	2	1	52	0	0	1	0	0	2	3	12	2006	0	0	NA	NA	NA	NA	NA	NA	NA	NA	NA	NA	NA	NA	0	0	2	2	2	2	1	2	2	4	2	2	2	2	2	4	2	2	2	4	4	2	4
CHU133	1	1	22	0	1	0	0	0	2	4	12	2000	0	0	NA	NA	NA	NA	NA	NA	NA	NA	NA	NA	NA	NA	0	0	0	2	2	5	3	2	2	4	1	2	2	3	2	3	3	3	2	3	2	2	3
CHU134	1	1	68	0	1	0	0	0	7	5	14	1977	0	0	4	6	0	0	NA	NA	NA	NA	NA	NA	NA	NA	0	1	0	1	1	2	1	2	2	2	4	1	1	2	2	2	1	1	1	4	4	1	1
CHU135	2	1	60	0	1	0	0	0	6	1	1	2012	0	0	NA	NA	NA	NA	NA	NA	NA	NA	NA	NA	NA	NA	0	0	2	2	2	5	4	4	1	1	1	5	1	5	5	4	5	3	2	1	4	4	3
CHU136	2	1	56	0	1	0	0	0	2	4	18	2015	0	0	NA	NA	NA	NA	NA	NA	NA	NA	NA	NA	NA	NA	0	0	2	3	2	2	1	2	2	2	2	2	2	2	2	3	1	1	1	2	4	2	2
CHU138	1	0	47	1	0	0	0	0	4	4	1	2003	1	1	NA	NA	NA	NA	NA	NA	NA	NA	NA	NA	NA	NA	0	0	0	2	2	2	1	2	1	2	1	2	1	1	2	1	2	2	1	5	2	2	1
CHU139	2	1	52	1	0	0	0	0	2	4	15	2014	0	1	NA	NA	NA	NA	NA	NA	NA	NA	NA	NA	NA	NA	0	0	2	2	1	4	2	3	4	2	2	2	1	5	1	2	1	2	1	1	2	1	2
CHU140	1	1	63	0	1	0	0	0	7	3	3	1997	0	0	5	3	0	0	18	3	0	0	5	3	0	0	0	0	1	2	3	2	2	4	2	2	1	1	1	2	2	4	1	3	2	2	2	1	1
CHU141	2	1	70	1	0	0	0	0	7	5	15	2010	0	1	NA	NA	NA	NA	NA	NA	NA	NA	NA	NA	NA	NA	0	0	2	3	1	3	1	2	2	3	2	2	1	3	3	NA	1	1	1	2	3	1	2
CHU142	1	1	56	0	1	0	0	0	6	4	2	2000	0	1	14	5	0	0	13	NA	NA	NA	NA	NA	NA	NA	0	1	0	2	3	2	1	2	2	2	2	1	1	2	2	3	1	1	1	2	4	1	3
CHU143	1	1	61	0	1	0	0	0	1	5	2	2013	0	0	7	NA	NA	NA	NA	NA	NA	NA	NA	NA	NA	NA	0	1	1	4	5	3	2	5	5	4	5	3	2	4	4	5	4	5	5	5	5	4	5
CHU144	1	1	34	0	0	1	0	0	6	2	2	2014	0	1	7	2	NA	NA	NA	NA	NA	NA	NA	NA	NA	NA	0	1	1	3	2	5	1	3	3	3	4	3	2	5	5	4	5	5	5	2	5	5	5
CHU145	1	1	32	0	1	1	0	0	6	4	7	2007	0	0	11	7	2	0	18	4	NA	0	18	5	0	1	0	0	1	2	1	2	1	1	2	1	2	1	1	5	4	4	2	1	2	3	4	4	4
CHU146	1	1	64	0	1	0	0	0	7	5	13	2013	0	1	NA	NA	NA	NA	NA	NA	NA	NA	NA	NA	NA	NA	0	0	0	2	1	1	1	1	1	2	2	1	1	2	2	2	1	2	2	4	2	1	3
CHU147	1	1	52	0	1	0	0	0	2	4	14	2015	0	0	NA	NA	NA	NA	NA	NA	NA	NA	NA	NA	NA	NA	0	0	1	3	2	4	3	3	4	3	4	2	2	5	4	3	3	4	3	4	4	4	3
CHU148	2	1	46	0	0	0	0	1	6	1	1	1998	0	1	3	NA	0	1	3	2	0	1	NA	NA	NA	NA	0	0	2	1	1	1	2	1	1	4	4	3	1	1	4	3	1	1	1	4	5	1	1
CHU149	1	1	53	1	0	0	0	0	2	3	18	NA	0	0	NA	NA	NA	NA	NA	NA	NA	NA	NA	NA	NA	NA	0	0	1	2	1	3	2	2	2	2	2	2	2	2	2	2	2	1	2	3	2	2	3
CHU150	2	0	60	1	0	0	0	0	6	5	18	2016	1	1	9	1	NA	NA	NA	NA	NA	NA	NA	NA	NA	NA	0	0	2	2	2	1	2	1	2	2	1	2	1	2	4	4	2	1	1	4	2	1	4
CHU152	2	1	48	1	0	0	0	0	2	2	3	2014	0	0	NA	NA	NA	NA	NA	NA	NA	NA	NA	NA	NA	NA	0	1	2	2	2	4	2	1	2	2	2	2	1	4	3	4	3	1	1	2	5	3	2
[truncated: 68 more columns]

## Sheet: Feuil1
ID
GROUP	1=Control, 2=Intervention
SEX	1=Women, 0=Men
PROFESSIONAL_ACTIVITY	1:Executive,2:Employed,3:Intermediate profession,4:Craftperson,5:Laborer,6:Without activiy,7:Retired
LEVEL_OF_EDUCATION	1:primary education,2: first cycle of secondary education, 3:second cycle of secondary education,4:short-cycle tertiary education,5:bachelor's degrees or higher
MAIN_CHRONIC_DISEASE	HIV = 1, fibromyalgia =2, Neoplasia = 3, Rheumatology = 4 , Autoimmune = 5, Cystic fibrosis = 6 , Orthopedics = 7, Gastro = 8, Diabetes = 9, Dermato = 10, Pneumo = 11, Neuro = 12, Chronic pain = 13, Otorhinolaryngology = 14, Cardio = 15, Hypertension = 16, Thyroid = 17, Other = 18
YEAR_OF_DIAGNOSIS_1	year
HISTORY_OF_TPE_1	No = 0, Yes = 1, Don't know = 2
NANTES_UNIVERSITY_HOSPITAL_PATIENT_1	1=yes, 0=no
SECOND_CHRONIC_ILLNESS	HIV = 1, fibromyalgia =2, Neoplasia = 3, Rheumatology = 4 , Autoimmune = 5, Cystic fibrosis = 6 , Orthopedics = 7, Gastro = 8, Diabetes = 9, Dermato = 10, Pneumo = 11, Neuro = 12, Chronic pain = 13, Otorhinolaryngology = 14, Cardio = 15, Hypertension = 16, Thyroid = 17, Other = 18
YEAR_OF_DIAGNOSIS_2	year
HISTORY_OF_TPE_REGARDING_THIS_DISEASE_2	No = 0, Yes = 1, Don't know = 2
NANTES_UNIVERSITY_HOSPITAL_PATIENT_2	1=yes, 0=no
THIRD_CHRONIC_ILLNESS	HIV = 1, fibromyalgia =2, Neoplasia = 3, Rheumatology = 4 , Autoimmune = 5, Cystic fibrosis = 6 , Orthopedics = 7, Gastro = 8, Diabetes = 9, Dermato = 10, Pneumo = 11, Neuro = 12, Chronic pain = 13, Otorhinolaryngology = 14, Cardio = 15, Hypertension = 16, Thyroid = 17, Other = 18
YEAR_OF_DIAGNOSIS_3	year
HISTORY_OF_TPE_REGARDING_THIS_DISEASE_3	No = 0, Yes = 1, Don't know = 2
NANTES_UNIVERSITY_HOSPITAL_PATIENT_3	1=yes, 0=no
FOURTH_CHRONIC_ILLNESS	HIV = 1, fibromyalgia =2, Neoplasia = 3, Rheumatology = 4 , Autoimmune = 5, Cystic fibrosis = 6 , Orthopedics = 7, Gastro = 8, Diabetes = 9, Dermato = 10, Pneumo = 11, Neuro = 12, Chronic pain = 13, Otorhinolaryngology = 14, Cardio = 15, Hypertension = 16, Thyroid = 17, Other = 18
YEAR_OF_DIAGNOSIS_4	year
HISTORY_OF_TPE_REGARDING_THIS_DISEASE_4	No = 0, Yes = 1, Don't know = 2
NANTES_UNIVERSITY_HOSPITAL_PATIENT_4	1=yes, 0=no
HISTORY_OF_WORKSHOP_IN_FCS	0 = no, 1=yes
HISTORY_OF_PSY_CARE	0=no, 1 = yes
ASSIDUITY	0=G1 less than 80%, 1=G1 more than 80%, 2=G2
DERS1_T1	score DERS Item 1 baseline
DERS2_T1	score DERS Item 2 baseline
DERS3_T1	score DERS Item 3 baseline
DERS4_T1	score DERS Item 4 baseline
DERS5_T1	score DERS Item 5 baseline
DERS6_T1	score DERS Item 6 baseline
DERS7_T1	score DERS Item 7 baseline
DERS8_T1	score DERS Item 8 baseline
DERS9_T1	score DERS Item 9 baseline
DERS10_T1	score DERS Item 10 baseline
DERS11_T1	score DERS Item 11 baseline
DERS12_T1	score DERS Item 12 baseline
DERS13_T1	score DERS Item 13 baseline
DERS14_T1	score DERS Item 14 baseline
DERS15_T1	score DERS Item 15 baseline
DERS16_T1	score DERS Item 16 baseline
DERS17_T1	score DERS Item 17 baseline
DERS18_T1	score DERS Item 18 baseline
DERS19_T1	score DERS Item 19 baseline
DERS20_T1	score DERS Item 20 baseline
DERS21_T1	score DERS Item 21 baseline
DERS22_T1	score DERS Item 22 baseline
DERS23_T1	score DERS Item 23 baseline
DERS24_T1	score DERS Item 24 baseline
DERS25_T1	score DERS Item 25 baseline
DERS26_T1	score DERS Item 26 baseline
DERS27_T1	score DERS Item 27 baseline
DERS28_T1	score DERS Item 28 baseline
DERS29_T1	score DERS Item 29 baseline
DERS30_T1	score DERS Item 30 baseline
DERS31_T1	score DERS Item 31 baseline
DERS32_T1	score DERS Item 32 baseline
DERS33_T1	score DERS Item 33 baseline
DERS34_T1	score DERS Item 34 baseline
DERS35_T1	score DERS Item 35 baseline
DERS36_T1	score DERS Item 36 baseline
QDV_T1	QDV = Response to How would you rate your quality of life?, 1 = Very poor, 2 = Poor, 3 = Neither good nor bad, 4 = Good, 5 = Very good
SST_T1	SST = Response to Are you satisfied with your health? 1 = Not at all satisfied, 2 = Not satisfied, 3 = Neither satisfied nor dissatisfied, 4 = Satisfied, 5 = Very satisfied
EQ5D_M_T1	EQ5D_Mobility_baseline
EQ5D_AUT_T1	EQ5D_Autonomy_baseline
EQ5D_AC_T1	EQ5D_daily_activities_baseline
EQ5D_DG_T1	EQ5D_Pain_baseline
EQ5D_AD_T1	EQ5D_Anxiety_depression_baseline
SEIQOL_T1	score SEIQOL baseline
DERS1_T2	score DERS Item 1 at 6 months
DERS2_T2	score DERS Item 2 at 6 months
DERS3_T2	score DERS Item 3 at 6 months
DERS4_T2	score DERS Item 4 at 6 months
DERS5_T2	score DERS Item 5 at 6 months
DERS6_T2	score DERS Item 6 at 6 months
DERS7_T2	score DERS Item 7 at 6 months
DERS8_T2	score DERS Item 8 at 6 months
DERS9_T2	score DERS Item 9 at 6 months
DERS10_T2	score DERS Item 10 at 6 months
DERS11_T2	score DERS Item 11 at 6 months
DERS12_T2	score DERS Item 12 at 6 months
DERS13_T2	score DERS Item 13 at 6 months
DERS14_T2	score DERS Item 14 at 6 months
DERS15_T2	score DERS Item 15 at 6 months
DERS16_T2	score DERS Item 16 at 6 months
DERS17_T2	score DERS Item 17 at 6 months
DERS18_T2	score DERS Item 18 at 6 months
DERS19_T2	score DERS Item 19 at 6 months
DERS20_T2	score DERS Item 20 at 6 months
DERS21_T2	score DERS Item 21 at 6 months
DERS22_T2	score DERS Item 22 at 6 months
DERS23_T2	score DERS Item 23 at 6 months
DERS24_T2	score DERS Item 24 at 6 months
DERS25_T2	score DERS Item 25 at 6 months
DERS26_T2	score DERS Item 26 at 6 months
DERS27_T2	score DERS Item 27 at 6 months
DERS28_T2	score DERS Item 28 at 6 months
DERS29_T2	score DERS Item 29 at 6 months
DERS30_T2	score DERS Item 30 at 6 months
DERS31_T2	score DERS Item 31 at 6 months
DERS32_T2	score DERS Item 32 at 6 months
DERS33_T2	score DERS Item 33 at 6 months
DERS34_T2	score DERS Item 34 at 6 months
DERS35_T2	score DERS Item 35 at 6 months
DERS36_T2	score DERS Item 36 at 6 months
QDV_T2	QDV = Response to How would you rate your quality of life?, 1 = Very poor, 2 = Poor, 3 = Neither good nor bad, 4 = Good, 5 = Very good
SST_T2	SST = Response to Are you satisfied with your health? 1 = Not at all satisfied, 2 = Not satisfied, 3 = Neither satisfied nor dissatisfied, 4 = Satisfied, 5 = Very satisfied
EQ5D_M_T2	EQ5D_Mobility_at 6 months
EQ5D_AUT_T2	EQ5D_Autonomy_at 6 months
EQ5D_AC_T2	EQ5D_daily_activities_at 6 months
EQ5D_DG_T2	EQ5D_Pain_at 6 months
EQ5D_AD_T2	EQ5D_Anxiety_depression_at 6 months
SEIQOL_T2	score SEIQOL at 6 months
